# Supplementary material for: Culturomics Approach to Identify Diabetic Foot Infection Bacteria
Source: Int J Mol Sci. 2021 Sep 3;22(17):9574. doi: 10.3390/ijms22179574 (PMC8431627; doi:10.3390/ijms22179574)
Supplement: Supplementary file 1 [file ijms-22-09574-s001.zip]

Archive with 1 entries (1 files):
- ijms-1304799-supplementary.pdf
